# Supplementary material for: Identification of SARS-CoV-2 Spike Palmitoylation Inhibitors That Results in Release of Attenuated Virus with Reduced Infectivity
Source: Viruses. 2022 Mar 4;14(3):531. doi: 10.3390/v14030531 (PMC8950683; doi:10.3390/v14030531)
Supplement: Supplementary file 1 [file viruses-14-00531-s001.zip]

Archive with 1 entries (1 files):
- viruses-1604911-supplementary.pdf
